# Supplementary material for: Left Ventricular Diastolic Indices and Their Impact on Outcomes in Patients with Recently Diagnosed Atrial Fibrillation
Source: J Clin Med. 2022 Sep 28;11(19):5732. doi: 10.3390/jcm11195732 (PMC9571305; doi:10.3390/jcm11195732)
Supplement: Supplementary file 1 [file jcm-11-05732-s001.zip]

Archive with 1 entries (1 files):
- jcm-1926623-Supplementary.pdf
